# Supplementary material for: Structure Prediction and Analysis of Hepatitis E Virus Non-Structural Proteins from the Replication and Transcription Machinery by AlphaFold2
Source: Viruses. 2022 Jul 14;14(7):1537. doi: 10.3390/v14071537 (PMC9316534; doi:10.3390/v14071537)
Supplement: Supplementary file 1 [file viruses-14-01537-s001.zip]

Archive with 2 entries (2 files):
- Archive.zip
- supplementary figures.pdf
